# Supplementary material for: Therapeutic Stomatocytes with Aggregation Induced Emission for Intracellular Delivery
Source: Pharmaceutics. 2021 Nov 2;13(11):1833. doi: 10.3390/pharmaceutics13111833 (PMC8617661; doi:10.3390/pharmaceutics13111833)
Supplement: Supplementary file 1 [file pharmaceutics-13-01833-s001.zip]

Archive with 1 entries (1 files):
- pharmaceutics-1420465-supplementary.pdf
